# Supplementary material for: A Split-Lung Ex Vivo Perfusion Model for Time- and Cost-Effective Evaluation of Therapeutic Interventions to the Human Donor Lung
Source: Transpl Int. 2024 Feb 28;37:12573. doi: 10.3389/ti.2024.12573 (PMC10933070; doi:10.3389/ti.2024.12573)
Supplement: Supplementary file 2 [file Table1.xlsx]

## Sheet: Sheet1
	1. Check ideal body weight (IBW) as per formula and note maximum minute volume.
	Donor Ideal Body Weight/KG	40	45	50	55	60	65	70	75	80	85	90	95	100
	Maximum Minute Volume L/min	4	4.5	5	5.5	6	6.5	7	7.5	8	8.5	9	9.5	10
	Maximum Perfusate Flow L/min	2.8	3.15	3.5	3.85	4.2	4.55	4.9	5.2	5.6	5.95	6.3	6.65	7
	NB Minute Volume must not exceed 1.5x the perfusate flow.

## Sheet: Sheet2
	Dial tidal volume and respiratory rate to achieve the target minute volume and target VT/kg for the appropriate donor IBW
	If donor IBW 60kg or greater - increase minute volume by 1L/min for each degree from 32 to 37 degrees keeping peak airway pressure less than 20cms h2O
	If donor IBW 59kg or greater - increase minute volume by 1L/min for each 2 degrees from 32 to 37 degrees keeping peak airway pressure less than 20cms h2O
	Left lung 45%		Right Lung 55%	Right lung 55%
	Target Minute Volume			Breaths/min	Tidal volume (ml) for given donor ideal body weight																										Target Vtml/kg
					40kg		45kg		50kg		55kg		60kg		65kg		70kg		75kg		80kg		85kg		90kg		95kg		100kg
					Left	Right	Left	Right	Left	Right	Left	Right	Left	Right	Left	Right	Left	Right	Left	Right	Left	Right	Left	Right	Left	Right	Left	Right	Left	Right
	1L/min			5											90	110	90	110	90	110	90	110	90	110	90	110	90	110	90	110	2-3 ml/kg
	32⁰C			8	54	66	54	66	54	66	54	66	54	66
	2L/min			8															135	165	135	165	135	165	135	165	135	165	135	165
	33⁰C			10					90	110	90	110	90	110	90	110	90	110													3-4 ml/kg
	34⁰C			12	76.5	93.5	76.5	93.5	76.5	93.5	76.5	93.5
	3L/min			10									135	165	135	165	135	165	135	165	135	165	135	165	135	165	135	165	135	165
	34⁰C			12					112.5	137.5	112.5	137.5	112.5	137.5	112.5	137.5	112.5	137.5	112.5	137.5	112.5	137.5	112.5	137.5							3-5 ml/kg
	36⁰C			15	90	110	90	110	90	110	90	110	90	110	90	110
	4L/min			10															180	220	180	220	180	220	180	220	180	220	180	220
	35⁰C			12											148.5	181.5	148.5	181.5	148.5	181.5	148.5	181.5	148.5	181.5	148.5	181.5	148.5	181.5	148.5	181.5	3-5 ml/kg
	37⁰C			15	117	143	117	143	117	143	117	143	117	143	117	143	117	143	117	143	117	143	117	143
					Max	Max	Max	Max
	5L/min			10																			225	275	225	275	225	275	225	275
	36⁰C			12													189	231	189	231	189	231	189	231	189	231	189	231	189	231	4-6 ml/kg
	37⁰C			15					148.5	181.5	148.5	181.5	148.5	181.5	148.5	181.5	148.5	181.5	148.5	181.5
									Max	Max	Max	Max
	6L/min			10																			270	330	270	330	270	330	270	330
	37⁰C			12															225	275	225	275	225	275	225	275	225	275	225	275	5-7 ml/kg
				15									180	220	180	220	180	220	180	220	180	220
													Max	Max	Max	Max
	7L/min			12																			261	319	261	319	261	319	261	319	6-7 ml/kg
	37⁰C			15													211.5	258.5	211.5	258.5	211.5	258.5	211.5	258.5
																	Max	Max	Max	Max
	8L/min			12																							301.5	368.5	301.5	368.5	6-7 ml/kg
	37⁰C			15																	238.5	291.5	238.5	291.5	238.5	291.5	238.5	291.5
																					Max	Max	Max	Max
